# Supplementary material for: Modelling Predictors of Molecular Response to Frontline Imatinib for Patients with Chronic Myeloid Leukaemia
Source: PLoS One. 2017 Jan 3;12(1):e0168947. doi: 10.1371/journal.pone.0168947 (PMC5207707; doi:10.1371/journal.pone.0168947)
Supplement: S1 File — (ZIP) [file pone.0168947.s002.zip]

Archive with 14 entries (11 files):
- S1_File/
- S1_File/.DS_Store
- __MACOSX/
- __MACOSX/S1_File/
- __MACOSX/S1_File/._.DS_Store
- S1_File/S1_FigA.tif
- __MACOSX/S1_File/._S1_FigA.tif
- S1_File/S1_FigB.tif
- __MACOSX/S1_File/._S1_FigB.tif
- S1_File/S1_FigC.tif
- __MACOSX/S1_File/._S1_FigC.tif
- S1_File/S1_FigD.tif
- __MACOSX/S1_File/._S1_FigD.tif
- __MACOSX/._S1_File
