# Supplementary material for: Modelling Predictors of Molecular Response to Frontline Imatinib for Patients with Chronic Myeloid Leukaemia
Source: PLoS One. 2017 Jan 3;12(1):e0168947. doi: 10.1371/journal.pone.0168947 (PMC5207707; doi:10.1371/journal.pone.0168947)
Supplement: S1 Table — (XLSX) [file pone.0168947.s003.xlsx]

## Sheet: Sheet1
Modelling Predictors of Molecular Response to Frontline Imatinib for Patients with Chronic Myeloid Leukaemia
Coresponding Author : Haneen Reda Banjar hrbanjar@kau.edu.sa
	RuleID	If Age	AND Gender	AND Spleen Size	AND Platelets	AND Basophils	AND Eosinophils	AND Blast	AND ANC	AND WCC	AND Monocytes	AND Lymphocytes	AND OA	AND IC50	AND BCR-ABL level	AND BCR-ABL Transcript type	Then MMR
Model A	1	Young		Large													yes
	2	Older		Large													yes
	3	Middle Age		Large										Group 2			yes
	4	Middle Age		Large										Group 3			No
	5	Middle Age		Large										Group 4			No
	6			Not Palpable							High			Group 2			yes
	7			Small							High			Group 3			yes
	8	Young		Not Palpable							Low						No
	9	Young		Not Palpable							Normal						No
	10	Young		Small							Low						No
	11	Young		Small							Normal						No
	12	Middle Age		Not Palpable							Low						yes
	13	Middle Age		Not Palpable							Normal						yes
	14	Middle Age		Small							Low						yes
	15	Middle Age		Small							Normal						yes
	16	Older		Not Palpable							Low						yes
	17	Older		Not Palpable							Normal						yes
	18	Older		Small							Low						yes
	19	Older		Small							Normal						yes
	20			Not Palpable	Normal					High	High			group 1			No
	21			Not Palpable	Normal					High	High			Group3			No
	22			Small	Normal					High	High			group 1			No
	23			Small	Normal					High	High			Group3			No
	24			Not Palpable	Low		Normal			High	High			group 1			No
	25			Not Palpable	Low		Normal			High	High			Group3			No
	26			Small	Low		Normal			High	High			group 1			No
	27			Small	Low		Normal			High	High			Group3			No
	28			Not Palpable	High		Normal			High	High			group 1			No
	29			Not Palpable	High		Normal			High	High			Group3			No
	30			Small	High		Normal			High	High			group 1			No
	31			Small	High		Normal			High	High			Group3			No
	32	Middle Age		Not Palpable	Low		High			High	High			group 1			No
	33	Middle Age		Not Palpable	Low		High			High	High			Group3			No
	34	Middle Age		Small	Low		High			High	High			group 1			No
	35	Middle Age		Small	Low		High			High	High			Group3			No
	36	Middle Age		Not Palpable	High		High			High	High			group 1			No
	37	Middle Age		Not Palpable	High		High			High	High			Group3			No
	38	Middle Age		Small	High		High			High	High			group 1			No
	39	Middle Age		Small	High		High			High	High			Group3			No
	40	Young		Not Palpable	Low		High			High	High			group 1			yes
	41	Young		Not Palpable	Low		High			High	High			Group3			yes
	42	Young		Small	Low		High			High	High			group 1			yes
	43	Young		Small	Low		High			High	High			Group3			yes
	44	Young		Not Palpable	High		High			High	High			group 1			yes
	45	Young		Not Palpable	High		High			High	High			Group3			yes
	46	Young		Small	High		High			High	High			group 1			yes
	47	Young		Small	High		High			High	High			Group3			yes
	48	Older		Not Palpable	Low		High			High	High			group 1			yes
	49	Older		Not Palpable	Low		High			High	High			Group3			yes
	50	Older		Small	Low		High			High	High			group 1			yes
	51	Older		Small	Low		High			High	High			Group3			yes
	52	Older		Not Palpable	High		High			High	High			group 1			yes
	53	Older		Not Palpable	High		High			High	High			Group3			yes
	54	Older		Small	High		High			High	High			group 1			yes
	55	Older		Small	High		High			High	High			Group3			yes
	56			Not Palpable	Normal					Low	High			group 1		Both	yes
	57			Small	Normal					Low	High			Group3		Both	yes
	58			Not Palpable	Normal					Low	High			group 1		Both	yes
	59			Small	Normal					Low	High			Group3		Both	yes
	60			Not Palpable	Normal					Normal	High			group 1		Both	yes
	61			Small	Normal					Normal	High			Group3		Both	yes
	62			Not Palpable	Normal					Normal	High			group 1		Both	yes
	63			Small	Normal					Normal	High			Group3		Both	yes
	64			Not Palpable	Normal					Low	High			group 1		b2a2	yes
	65			Small	Normal					Low	High			Group3		b2a2	yes
	66			Not Palpable	Normal					Low	High			group 1		b2a2	yes
	67			Small	Normal					Low	High			Group3		b2a2	yes
	68			Not Palpable	Normal					Normal	High			group 1		b2a2	yes
	69			Small	Normal					Normal	High			Group3		b2a2	yes
	70			Not Palpable	Normal					Normal	High			group 1		b2a2	yes
	71			Small	Normal					Normal	High			Group3		b2a2	yes
	72			Not Palpable	Normal					Low	High					b3a2	No
	73			Small	Normal					Low	High					b3a2	No
	74			Not Palpable	Normal					Low	High					b3a2	No
	75			Small	Normal					Low	High					b3a2	No
	76			Not Palpable	Normal					Normal	High					b3a2	No
	77			Small	Normal					Normal	High					b3a2	No
	78			Not Palpable	Normal					Normal	High					b3a2	No
	79			Small	Normal					Normal	High					b3a2	No
	80			Not Palpable	Normal		High			Low	High			Group 4		b2a2	yes
	81			Small	Normal		High			Low	High			Group 5		b2a2	yes
	82			Not Palpable	Normal		High			Low	High			Group 6		b2a2	yes
	83			Small	Normal		High			Low	High			Group 7		b2a2	yes
	84			Not Palpable	Normal		High			Normal	High			Group 8		b2a2	yes
	85			Small	Normal		High			Normal	High			Group 9		b2a2	yes
	86			Not Palpable	Normal		High			Normal	High			Group 10		b2a2	yes
	87			Small	Normal		High			Normal	High			Group 11		b2a2	yes
	88			Not Palpable	Normal		Normal			Low	High			Group 4		b2a2	No
	89			Small	Normal		Normal			Low	High			Group 5		b2a2	No
	90			Not Palpable	Normal		Normal			Low	High			Group 6		b2a2	No
	91			Small	Normal		Normal			Low	High			Group 7		b2a2	No
	92			Not Palpable	Normal		Normal			Normal	High			Group 8		b2a2	No
	93			Small	Normal		Normal			Normal	High			Group 9		b2a2	No
	94			Not Palpable	Normal		Normal			Normal	High			Group 10		b2a2	No
	95			Small	Normal		Normal			Normal	High			Group 11		b2a2	No
Model B	96													Group 2			yes
	97													Group 3			yes
	98												Standard	Group 1			yes
	99												Standard	Group 4			yes
	100												Low	Group 1			no
	101												Low	Group 4			no
Model C	102												standard	group 4		b3a2	yes
	103												standard	group 4		both	yes
	104												standard	group 4	high	b2a2	yes
	105												standard	group 4	moderate	b2a2	no
	106												standard	group 1	high		yes
	107												standard	group 1	moderate		no
	108												low	group1		b2a2	yes
	109												low	group4		b2a2	no
	110												low	group1		b3a2	no
	111												low	group1		both	no
	112												low	group4		b3a2	yes
	113												low	group4		both	yes
	114												standard	group2		b3a2	yes
	115												standard	group2		both	yes
	116												standard	group3		b3a2	yes
	117												standard	group3		both	yes
	118													group2		b2a2	yes
	119													group3		b2a2	yes
	120												low	group2	high	b3a2	No
	121												low	group3	high	b3a2	No
	122												low	group2	moderate	b3a2	yes
	123												low	group3	moderate	b3a2	yes
	124												low	group 2	moderate	both	no
	125												low	group 2	high	both	no
	126												low	group 3	moderate	both	no
	127												low	group 3	high	both	no
	128												low	group 2	low	b3a2	yes
	129												low	group 2	low	both	no
	130												low	group 3	low	b3a2	no
	131												low	group 3	low	both	no
Model D	132	Middle Age		Large													No
	133	Young		Large													yes
	134	Older		Large													yes
	135	Older		Not Palpable							High						yes
	136	older		Small							High						yes
	137	Young	Female	Not Palpable							High						yes
	138	Young	Female	Small							High						No
	139	Middle Age	Female	Not Palpable							High						yes
	140	Middle Age	Female	Small							High						No
	141	Young	Male	Not Palpable							High						No
	142	Middle Age	male	Not Palpable							High						No
	143	Young	Male	Small							High						Yes
	144	Middle Age	male	Small							High						Yes
Model E	145	Middle Age		Large													No
	146	Young		Large													Yes
	147	Older		Large													Yes
	148	Young		Not Palpable													No
	149	Young		Small													No
	150	Middle Age	male	Small													yes
	151	Oldr	Male	Small													yes
	152	Middle Age	Female	Small													No
	153	Oldr	Female	Small													yes
	154	Middle Age		Not Palpable									low				yes
	155	Older		Not Palpable									low				yes
	156	Middle Age		Not Palpable				high					standard				yes
	157	Older		Not Palpable				high					standard				yes
	158	Middle Age		Not Palpable			high	normal					standard				yes
	159	Older		Not Palpable			high	normal					standard				yes
	160	Middle Age		Not Palpable			normal	normal					standard			both	no
	161	Older		Not Palpable			normal	normal					standard			both	no
	162	Middle Age		Not Palpable			normal	normal					standard			b2a2	yes
	163	Older		Not Palpable			normal	normal					standard			b2a2	yes
	164	Middle Age		Not Palpable			normal	normal					standard			b3a2	yes
	165	Older		Not Palpable			normal	normal					standard			b3a2	yes
Model F	166		Male	large													Yes
	167		Female	Large													No
	168			Not Palpable													yes
	169		Male	Small													yes
	170		Female	Small									Low				No
	171		Female	Small									Standard				yes
